# Supplementary material for: A Missense Variant in TP53 Could Be a Genetic Biomarker Associated with Bone Tissue Alterations
Source: Int J Mol Sci. 2024 Jan 23;25(3):1395. doi: 10.3390/ijms25031395 (PMC10855390; doi:10.3390/ijms25031395)
Supplement: Supplementary file 1 [file ijms-25-01395-s001.zip]

Archive with 1 entries (1 files):
- ijms-2809986-supplementary.pdf
